# Supplementary material for: The malaria burden of Amerindian groups of three Venezuelan states: a descriptive study based on programmatic data
Source: Malar J. 2021 Jun 26;20:285. doi: 10.1186/s12936-021-03819-7 (PMC8235908; doi:10.1186/s12936-021-03819-7)
Supplement: Supplementary file 2 — Additional file 2. Malaria incidence in indigenous patients and relative risk compared to non-indigenous population. [file 12936_2021_3819_MOESM2_ESM.xlsx]

## Sheet: Sheet1
Additional file 2: Malaria incidence in indigenous patients and relative risk compared to non-indigenous population.
Municipality	2014			2015			2016			2017			2018
	Cases	API-i	RR	Cases	API-i	RR	Cases	API-i	RR	Cases	API-i	RR	Cass	API-i	RR
Alto Orinoco	976	73.5	*0.6	828	60.9	*0.1	992	71.4	*0.1	1359	95.6	*0.1	1404	96.6	*0.3
Atabapo	1075	115.9	*2.3	730	76.8	*0.1	1046	107.4	*0.0	1420	142.3	*0.0	771	75.4	*0.2
Atures	3464	88.3	*3.1	3079	76.3	*1.2	2116	51	*0.5	13124	307.2	*0.9	14527	330.5	*1.4
Autana	1061	124.4	*0.5	1243	142.1	*0.1	1691	188.5	*0.1	2632	286.2	*0.1	2147	227.6	*0.2
Manapiare	1121	141.9	*0.2	1223	151.2	*0.1	2061	249.1	*0.2	2622	309.6	*0.1	2614	301.6	*0.4
Maroa	7	3.4	*0.1	20	9.6	*0.2	10	4.7	*0.0	22	10	*0.1	28	12.5	NA
Rio Negro	144	63.7	*0.4	31	13.4	*0.2	22	9.3	1.4	7	2.9	*0.0	39	15.7	*0.3
Total Amazonas	7852	94.8	*2.4	7164	84.2	*0.7	7942	90.8	*0.5	21187	235.8	*0.5	21530	233.2	*0.9
Caroni	0	0	0	0	0	0	21	13.3	1.4	37	23	1.2	23	14	1.5
Cedeño	2152	191.5	*5.3	1334	116.9	*1.9	2740	236.5	*2.4	2393	203.3	*1.5	1608	134.5	*0.9
El Callao	7	215.3	*9.2	19	575.3	*3.2	137	4083.4	*9.3	41	1202.9	0.8	16	462.1	*0.4
Gran Sabana	1305	77.5	*0.4	2259	132.1	*0.4	4446	255.8	*0.5	2072	117.3	*0.4	2063	114.9	*0.4
Heres	0	0	0	4	1	*1.0	9	2.2	*0.4	5	1.2	*0.1	41	9.9	0.9
Piar	115	155.2	*9.4	57	75.7	*3.9	303	396.1	*9.5	150	193	*2.6	131	165.9	*3.3
Angostura (Raul Leoni)	1362	176.7	*2.0	2618	334.6	*3.1	3479	438.1	*2.5	1675	207.8	*1.0	2543	310.9	*1.1
Roscio**	1	95.2	*11.7	0	0	0	8	737.1	*40.1	0	0	0	0	0	0
Sifontes	1667	182.1	*0.2	1222	131.5	*0.1	3179	336.9	*0.2	2180	227.6	*0.1	1254	128.9	0
Sucre	1245	202.7	*1.6	874	140.2	*0.8	1315	207.7	*0.5	1093	170.1	*0.2	886	135.8	*0.2
Padre Pedro Chien**	0	0	0	0	0	0	8	172.6	NA	3	63.8	*3.4	0	0	0
Total Bolivar	7854	136.7	*3.4	8387	143.6	*2.5	15676	264	*2.8	9649	159.9	*1.1	8565	139.6	*1.0
Adrés Eloy Blanco	0	0	0	0	0	0	0	0	0	0	0	0	7	36.6	*0.1
Andres Mata**	0	0	0	0	0	0	0	0	0	0	0	0	0	0	0
Arismendi**	0	0	0	0	0	0	0	0	0	0	0	0	0	0	0
Benitez	0	0	0	0	0	0	111	174.5	1	136	210.9	1	25	38.2	*0.2
Bermudez	0	0	0	0	0	0	0	0	0	0	0	0	4	20.5	*0.3
Bolivar**	0	0	0	0	0	0	0	0	0	0	0	0	0	0	0
Cajigal**	0	0	0	0	0	0	0	0	0	0	0	0	0	0	0
Cruz Salmerón Acosta**	0	0	0	0	0	0	0	0	0	0	0	0	0	0	0
Libertador**	0	0	0	0	0	0	0	0	0	0	0	0	0	0	0
Mariño**	0	0	0	0	0	0	0	0	0	0	0	0	0	0	0
Mejia**	0	0	0	0	0	0	1	500	*148.0	0	0	0	0	0	0
Montes**	0	0	0	0	0	0	0	0	0	0	0	0	0	0	0
Ribero	0	0	0	0	0	0	0	0	0	0	0	0	0	0	0
Sucre	0	0	0	0	0	0	0	0	0	4	0.2	*0.04	2	0.1	0
Valdez**	0	0	0	0	0	0	0	0	0	0	0	0	0	0	0
Unknown	0	NA	NA	0	NA	NA	0	NA	NA	0	NA	NA	1	NA	NA
Total Sucre (state)	0	0	0	0	0	0	112	4.7	*0.2	140	5.7	*0.1	39	1.5	*0.02
RR: Relative risk compared to non-indigenous patients. Z test for significance: * indicates a significant difference (p <0.05). NA: RR was not calculated because no cases were registered among non-indigenous patients.
