# Supplementary material for: The malaria burden of Amerindian groups of three Venezuelan states: a descriptive study based on programmatic data
Source: Malar J. 2021 Jun 26;20:285. doi: 10.1186/s12936-021-03819-7 (PMC8235908; doi:10.1186/s12936-021-03819-7)
Supplement: Supplementary file 4 — Additional file 4. Getis-Ord’s Gi* Analysis for clustering of malaria cases (2014–2018). [file 12936_2021_3819_MOESM4_ESM.xlsx]

## Sheet: Sheet1
Additional file 4: Getis-Ord’s Gi* Analysis for clustering of malaria cases (2014-2018)
Amazonas
		2014		2016		2018
Municipality		Gi Z score	Gi p value	Gi Z score	Gi p value	Gi Z score	Gi p value
Alto Orinoco		-0.82822	0.407545	-1.19028	0.233937	-0.76567	0.443872
Atabapo		-0.82227	0.410921	0.235684	0.813678	-1.00097	0.316843
Atures		1.68459	0.092067	1.4608	0.144071	1.71115	0.087053
Autana		1.50663	0.131904	2.0605	0.039351	1.15139	0.249573
Manapiare		-0.0717	0.942842	1.20961	0.226428	-0.54854	0.583322
Maroa		-1.43994	0.149884	-2.01371	0.04404	-1.24536	0.213001
Río Negro		-1.50663	0.131904	-2.0605	0.039351	-1.15139	0.249573
Bolivar
		2014		2016		2018
Parish	Mun	Gi Z score	Gi p value	Gi Z score	Gi p value	Gi Z score	Gi p value
Agua Salada	Heres	-3.30238	0.000959	-3.37797	0.00073	-2.97298	0.002949
Altagracia	Cedeño	0.736213	0.461601	0.388291	0.697801	0.205814	0.836936
Andrés Eloy BLanco	Piar	-3.42242	0.000621	-3.54089	0.000399	-3.22588	0.001256
Aripao	Sucre	3.50181	0.000462	3.10508	0.001902	3.61836	0.000296
Ascensión Farreras	Cedeño	0.371167	0.710513	-0.00183	0.998541	-0.01813	0.985538
Barceloneta	Raúl Leoni	3.50181	0.000462	3.10508	0.001902	3.61836	0.000296
Cachamay	Caroní	-3.21805	0.001291	-3.35213	0.000802	-3.03511	0.002404
Catedral	Heres	-3.20065	0.001371	-3.33574	0.000851	-2.99874	0.002711
Cedeño	Cedeño	1.32278	0.18591	0.449053	0.653393	0.499954	0.617108
Chirica	Caroní	-3.0801	0.002069	-3.20392	0.001356	-2.90464	0.003677
Dalla Costa	Caroní	-3.21805	0.001291	-3.35213	0.000802	-3.03511	0.002404
Dalla Costa	Sifontes	0.654273	0.512936	0.745083	0.456222	0.092649	0.926182
El Callao	El Callao	0.252316	0.800796	0.313375	0.753996	-0.2369	0.812734
Gran Sabana	Gran Sabana	1.811	0.070141	3.80372	0.000143	2.63435	0.00843
Guaniamo	Cedeño	1.64797	0.099358	0.71678	0.47351	0.743725	0.457043
Guarataro	Sucre	0.006322	0.994956	-0.24753	0.804497	-0.41922	0.675059
Ikabarú	Gran Sabana	1.86668	0.061946	3.97861	6.93e-05	2.84182	0.004486
José Antonio Páez	Heres	-3.4527	0.000555	-3.53915	0.000401	-3.10695	0.00189
La Sabanita	Heres	-3.30238	0.000959	-3.37797	0.00073	-2.97298	0.002949
La Urbana	Cedeño	0.497826	0.618607	-0.30243	0.762325	0.724391	0.468826
Las Majadas	Sucre	-0.15746	0.87488	-0.41544	0.677817	-0.55787	0.576936
Marhuanta	Heres	-3.30238	0.000959	-3.37797	0.00073	-2.97298	0.002949
Moitaco	Sucre	-0.96211	0.335997	-1.12317	0.261367	-1.27174	0.203465
Once de Abril	Caroní	-2.97091	0.002969	-3.21228	0.001317	-2.79202	0.005238
Orinoco	Heres	-2.87125	0.004088	-2.91129	0.003599	-2.51343	0.011956
Padre Pedro Chien	Padre Pedro Chien	-2.32928	0.019844	-2.11049	0.034816	-2.14168	0.03222
Panapana	Heres	-3.0801	0.002069	-3.20522	0.00135	-2.87928	0.003986
Pedro Cova	Piar	-0.5069	0.612227	-0.64141	0.521257	-0.79398	0.427207
Piar	Piar	-3.41684	0.000634	-3.48267	0.000496	-3.21482	0.001305
Pijiguaos	Cedeño	0.497826	0.618607	-0.30243	0.762325	0.724391	0.468826
Pozo Verde	Caroní	-3.42242	0.000621	-3.54089	0.000399	-3.22588	0.001256
Raúl Leoni	Raúl Leoni	-3.36264	0.000772	-3.41314	0.000642	-3.02605	0.002478
Roscio	Roscio	-0.20682	0.836147	-0.04259	0.966026	-0.6218	0.534071
Salom	Roscio	-1.31331	0.189078	-1.50405	0.132568	-1.63107	0.102875
San Francisco	Raúl Leoni	-1.84552	0.064962	-1.75136	0.079883	-1.53594	0.124553
San Isidro	Sifontes	0.927433	0.353702	2.03078	0.042278	0.664835	0.506156
Santa Bárbara	Raúl Leoni	-3.21037	0.001326	-3.24694	0.001167	-2.8849	0.003915
Sifontes	Sifontes	0.365505	0.714734	0.23095	0.817353	-0.24405	0.807194
Simón Bolívar	Caroní	-3.21805	0.001291	-3.35213	0.000802	-3.03511	0.002404
Sucre	Sucre	0.323191	0.74655	-0.02613	0.979157	-0.33296	0.739161
Unare	Caroní	-3.1271	0.001765	-3.22449	0.001262	-2.94591	0.00322
Universidad	Caroní	-3.21805	0.001291	-3.35213	0.000802	-3.03511	0.002404
Vista al Sol	Caroní	-2.97091	0.002969	-3.21228	0.001317	-2.79202	0.005238
Vista Hermosa	Heres	-3.30238	0.000959	-3.37797	0.00073	-2.97298	0.002949
Yocoima	Caroní	-3.0801	0.002069	-3.20392	0.001356	-2.90464	0.003677
Zea	Heres	-1.8862	0.059268	-1.92413	0.054339	-1.46318	0.143419
Sucre
				2016		2018
Parish	Mun			Gi Z score	Gi p value	Gi Z score	Gi p value
Altagracia	Sucre			-0.527	0.598192	-0.81399	0.41565
Antonio José de Sucre	Arismendi			-0.47051	0.63799	-0.96335	0.335373
Araya	Cruz Salmerón Acosta			-0.34957	0.726658	-0.71574	0.474155
Arenas	Montes			-0.50504	0.613528	-1.07901	0.280583
Aricagua	Montes			-0.44699	0.654886	-0.96335	0.335373
Ayacucho	Sucre			-0.44159	0.658785	-0.60805	0.543158
Bideau	Valdéz			-0.38142	0.702894	-0.78093	0.434843
Bolívar	Bermúdez			-0.58262	0.560147	-0.69062	0.489803
Bolívar	Bolívar			-0.56182	0.574242	-1.19289	0.232912
Campo Claro	Mariño			-0.47051	0.63799	-0.96335	0.335373
Campo Elías	Libertador			1.50887	0.131331	1.59218	0.111344
Cariaco	Ribero			-0.44699	0.654886	-0.39548	0.692489
Catuaro	Ribero			-0.41198	0.680356	0.244172	0.807098
Chacopata	Cruz Salmerón Acosta			-0.28437	0.776123	-0.64694	0.517673
Cocollar	Montes			-0.41706	0.676635	-0.90414	0.365923
Cristóbal Colón	Valdéz			-0.19421	0.846013	-0.39763	0.690902
Cumanacoa	Montes			-0.50504	0.613528	-1.07901	0.280583
El Morro de Puerto Santo	Arismendi			-0.63823	0.523323	-0.70496	0.480838
El Paujil	Cajigal			-0.527	0.598192	-1.07901	0.280583
El Pilar	Benítez			-0.66626	0.505248	1.00092	0.316865
El Rincón	Benítez			-0.69453	0.487348	0.557166	0.577414
General Francisco Antonio Vasquez	Benítez			-0.72314	0.469592	0.471659	0.63717
Guaraúnos	Benítez			-0.66626	0.505248	0.173155	0.86253
Güiria	Valdéz			-0.41198	0.680356	-0.8435	0.398948
Irapa	Mariño			-0.49893	0.617829	-1.02153	0.307003
Juan de las Galdonas	Arismendi			-0.44159	0.658785	-0.90414	0.365923
Libertad	Cajigal			-0.55486	0.578988	-1.00727	0.313805
Macarapana	Bermúdez			-0.69453	0.487348	0.557166	0.577414
Manicure	Cruz Salmerón Acosta			-0.38142	0.702894	-0.78093	0.434843
Marabal	Mariño			-0.49893	0.617829	-1.02153	0.307003
Mariño	Andrés Eloy BLanco			-0.66626	0.505248	1.35568	0.175202
Mejía	Mejía			-0.50504	0.613528	-1.07901	0.280583
Puerto Santo	Arismendi			-0.69453	0.487348	0.557166	0.577414
Punta de Piedra	Valdéz			-0.44159	0.658785	-0.90414	0.365923
Raúl Leoni	Sucre			-0.31597	0.752024	-0.26558	0.790559
Rendón	Ribero			-0.41706	0.676635	-0.90414	0.365923
Río Caribe	Arismendi			-0.69453	0.487348	0.091475	0.927115
Rómulo Gallegos	Andrés Eloy BLanco			-0.31597	0.752024	2.97591	0.002921
San Antonio de Irapa	Mariño			-0.47051	0.63799	-0.96335	0.335373
San Fernando	Montes			-0.50504	0.613528	-1.07901	0.280583
San José de Aerocuar	Andrés Mata			-0.63823	0.523323	0.618986	0.535926
San Juan	Sucre			-0.49893	0.617829	-0.74782	0.454569
San Lorenzo	Montes			-0.41706	0.676635	-0.90414	0.365923
Santa Catalina	Bermúdez			-0.66626	0.505248	0.646164	0.518173
Santa Cruz	Ribero			-0.38623	0.699328	-0.8435	0.398948
Santa Fe	Sucre			-0.27988	0.779567	-0.1508	0.880132
Santa Inés	Sucre			-0.49893	0.617829	-1.02153	0.307003
Santa María	Ribero			NA	NA	NA	NA
Santa Rosa	Bermúdez			-0.69453	0.487348	0.557166	0.577414
Santa Teresa	Bermúdez			-0.66626	0.505248	0.646164	0.518173
Soro	Mariño			-0.47051	0.63799	-0.96335	0.335373
Tavera Acosta	Andrés Mata			-0.69453	0.487348	1.37213	0.170024
Tunapuicito	Benítez			-0.72314	0.469592	0.471659	0.63717
Tunapuy	Libertador			-0.69453	0.487348	0.091475	0.927115
Unión	Benítez			5.19506	2.05e-07	3.11826	0.001819
Valentín Valiente	Sucre			-0.49893	0.617829	-1.02153	0.307003
Yaguaraparo	Cajigal			-0.49893	0.617829	-0.88468	0.376332
Large positive z values and small p values indicate a significant hot spot, while large negative z values and small p values indicate significant cold spots. Mun: Municipality.
